# Supplementary material for: Exploratory ensemble designs for environmental models using k-extended Latin Hypercubes
Source: Environmetrics. 2015 Mar 24;26(4):268–83. doi: 10.1002/env.2335 (PMC4440391; doi:10.1002/env.2335)
Supplement: Supplementary file 1 — Supporting info item [file env0026-0268-sd1.R]

#This R file can be sourced to provide all of the functions necessary to produce k-extended LHCs. The last two lines in this file can be uncommented out and they will generate the same type of orthogonal maximin LHC used to compare performance against sliced LHCs in section 3.1. For further information on how to use the code, please contact the author.

require(lhs)
require(DoE.wrapper)
require(DiceDesign)
require(parallel)
toInts <- function(LH){
	n <- length(LH[,1])
	ceiling(n*LH)
}

RhoSq <- function(LH){
	A <- cor(LH)
	m <- dim(LH)[2]
	2*sum(A[upper.tri(A)]^2)/(m*(m-1))
}

oneColDist <- function(LH, whichCol, k){
	D <- dist(LH[,whichCol],method="manhattan")
	D[D==0] <- 1/k
	D
}

oneColDist <- function(LH, whichCol, k){
	D <- dist(LH[,whichCol],method="manhattan")
	D[D==0] <- 1/k
	D
}


newphiP <- function(LH, k, p){
	tD <- oneColDist(LH,1,k)
	for(i in 2:(dim(LH)[2])){
		tD <- tD + oneColDist(LH,i,k)
	}
	sum(tD^(-p))^(1/p)
}

dbar <- function(n,m,k,tc){
	(m*n*tc*(tc*k*(n^2-1) + 3*(tc-1)))/(6*k*choose(tc*n,2))
}

newphiPL <- function(n, k, bard, p){
	choose(k*n,2)^(1/p)/bard
}

newphiPU <- function(n, m, k, p, tc){
	((n*k^(p)*tc*(tc-1))/(2*m) + sum( tc^2*(n-c(1:(n-1)))/(m*c(1:(n-1))^p)))^(1/p)
}

objectiveFun <- function(LH, w, p, phiU, phiL, k){
	rho <- RhoSq(LH)
	phiP <- newphiP(LH, k, p)
	w*rho + (1-w)*(phiP - phiL)/(phiU-phiL)
}

newphiL1 <- function(n, bard, p){
	upp <- ceiling(bard)
	low <- floor(bard)
	(choose(n,2)*(((upp - bard)/low^p) + ((bard - low)/upp^p)))^(1/p)
}

Sim.anneal.k <- function(tLHS, tc, k, n, m, w, p, Imax=1000, FAC_t=0.9, t0=NULL){
	Dcurrent <- tLHS
	tbard <- dbar(n=n,m=m,k=k,tc=tc)
	phiU <- newphiPU(n=n, m=m, k=k, p=p, tc=tc)
	if(tc<2)
		phiL <- newphiL1(n=n, bard=tbard, p=p)
	else
		phiL <- newphiPL(n=n, k=k, bard=tbard, p=p)
	if(is.null(t0)){
		delta <- 1/k
		rdis <- runif(n=choose(tc*n,2), min = 0.5*tbard, max=1.5*tbard)
		t0curr <- sum(rdis^(-p))^(1/p)
		rdis[which.min(rdis)] <- rdis[which.min(rdis)] - delta
		t0new <- sum(rdis^(-p))^(1/p)
		t0 <- (-1)*(t0new - t0curr)/log(0.99)
	}
	psiDcurrent <- objectiveFun(Dcurrent, w=w, p=p, phiU=phiU, phiL=phiL, k=k)
	Dbest <- Dcurrent
	psiDbest <- psiDcurrent
	FLAG <- 1
	t <- t0
	while(FLAG==1){
		FLAG <- 0
		I <- 1
		while(I < Imax){
			Dtry <- Dcurrent
			j <- sample(1:m, 1)
			i12 <- sample(c(((tc-1)*n+1):(tc*n)),2,replace=FALSE)
			Dtry[i12,j] <- Dcurrent[c(i12[2],i12[1]),j]
			psiDtry <- objectiveFun(Dtry, w=w, p=p, phiU=phiU, phiL=phiL, k=k)
			if(psiDtry < psiDcurrent){
				Dcurrent <- Dtry
				psiDcurrent <- psiDtry
				FLAG <- 1
			}
			else if((runif(1) < exp(-(psiDtry - psiDcurrent)/t))&(psiDtry!=psiDcurrent)){
				Dcurrent <- Dtry
				psiDcurrent <- psiDtry
				FLAG <- 1
			}
			if(psiDtry < psiDbest){
				Dbest <- Dtry
				psiDbest <- psiDtry
				print(paste("New Dbest with psi = ", psiDbest, " found, reset I from I = ", I, sep=""))
				I <- 1
			}
			else{
				I <- I + 1
			}
		}
		t <- t*FAC_t
		print(t)
	}
	Dbest
}

FirstRankLHS <- function(n, m, p, w){
	tLHS <- randomLHS(n,m)
	tLHS <- apply(tLHS, 2, order)
	Sim.anneal.k(tLHS=tLHS, tc=1, k=1, n=n, m=m, w=w, p=p, Imax=1000, FAC_t=0.8, t0=NULL)
}

MakeValidNewLHS <- function(CurrentBig, n, m, k){
	if(k*n <= n^m){
		Found <- FALSE
		while(!Found){
			anLHC <- apply(randomLHS(n,m),2,order)
			if(!any(dist(rbind(CurrentBig,anLHC), method="manhattan")==0))
				Found <- TRUE
		}
	}
	else{
		anLHC <- apply(randomLHS(n,m),2,order)
	}
	return(anLHC)
}

MakeRankExtensionCubes <- function(n, m, k, w, p=50, FAC_t=0.8, startLHS=NULL){
	if(is.null(startLHS))
		lhs1 <- FirstRankLHS(n, m, p, w)
	else
		lhs1 <- as.matrix(toInts(startLHS))
	BigExtendedMatrix <- matrix(NA, nrow=k*n, ncol=m)
	BigExtendedMatrix[1:n,] <- lhs1
	for(i in 2:k){
		print(paste("Current extension = ", i, " of ", k, sep=""))
		  newLHC <- MakeValidNewLHS(BigExtendedMatrix[1:((i-1)*n),],n=n,m=m,k=i)
		  BigExtendedMatrix[((i-1)*n + 1):(i*n),] <- newLHC
		  BigExtendedMatrix[1:(i*n),] <- Sim.anneal.k(tLHS=BigExtendedMatrix[1:(i*n),], tc=i, k=k, n=n, m=m, w=w, p=p, Imax=1000, FAC_t=FAC_t, t0=NULL)
	}
	lapply(1:k, function(e) BigExtendedMatrix[(1+(e-1)*n):(e*n),]) 
}

oneIN <- function(LHcolumn,left,right){
	any(which(LHcolumn>=left)%in%which(LHcolumn<right))
}

manyIN <- Vectorize(oneIN, c("left","right"))

getPointers <- function(rankLHCrow,currentExtendedLHC, n, d, increment,k){
	leftmostedges <- (rankLHCrow-1)/n
	tleftmosts <- matrix(leftmostedges,nrow=k+1,ncol=d,byrow=T)
	leftedges <- matrix(rep(0:k,d),nrow=k+1,ncol=d)
	leftedges <- leftedges*increment + tleftmosts
	rightedges <- leftedges+increment
	sapply(1:d, function(j) which(manyIN(currentExtendedLHC[,j],leftedges[,j],rightedges[,j])))
}

sampleNewPoint <- function(pointersRow, rankLHCrow, increment, n, d, k){
	location <- runif(d)
	if(length(pointersRow[,1]) < k)
		newPoint <- sapply(1:d, function(j) sample(c(1:(k+1))[-pointersRow[,j]],1))
	else
		newPoint <- sapply(1:d, function(j) c(1:(k+1))[-pointersRow[,j]])
	(rankLHCrow-1)/n + (newPoint-1)*increment  + increment*location
}

#LHCmaster is a starting LHC on [0,1]^d. If NULL, it is generated from rankLHClist[[1]]
NewExtendingLHS <- function(rankLHClist, LHCmaster=NULL){
	#there are k+1 rank LHCs in rankLHClist, which can be constructed using MakeRankExtensionCubes
	k <- length(rankLHClist) -1
	tdims <- dim(rankLHClist[[1]])
	n <- tdims[1]
	d <- tdims[2]
	increment=1/(n*(k+1))
	if(is.null(LHCmaster)){
		LHCmaster <- rankLHClist[[1]]
		LHCmaster <- (LHCmaster + runif(n*d) - 1)/n
	}
	pointers <- mclapply(1:n, function(e) {getPointers(rankLHClist[[2]][e,], LHCmaster,n=n,d=d,increment=increment,k=k)})
	pointers <- lapply(pointers, function(e) {dim(e) <- c(1,d);e})
	NewLHC1 <- t(sapply(1:n, function(l) sampleNewPoint(pointers[[l]], rankLHClist[[2]][l,], increment, n, d, k)))
	ExtendedLHC <- matrix(NA, nrow=n*(k+1), ncol=d)
	ExtendedLHC[1:n,] <- LHCmaster
	ExtendedLHC[(n+1):(2*n),] <- NewLHC1
	for(l in 3:(k+1)){
		pointers <- mclapply(1:n, function(e) getPointers(rankLHClist[[l]][e,],na.omit(ExtendedLHC),n=n,d=d,increment=increment,k=k))
		newLHC <- t(sapply(1:n, function(j) sampleNewPoint(pointers[[j]],rankLHClist[[l]][j,], increment, n,d,k)))
		ExtendedLHC[((l-1)*n+1):(l*n),] <- newLHC
	}
	ExtendedLHC
}


#testcube <- MakeRankExtensionCubes(n=8,m=2,k=5,w=0.2, FAC_t=0.5)
#newExtended <- NewExtendingLHS(testcube)
